# Supplementary material for: The enigmatic SAR202 cluster up close: shedding light on a globally distributed dark ocean lineage involved in sulfur cycling
Source: ISME J. 2017 Dec 5;12(3):655–68. doi: 10.1038/s41396-017-0009-5 (PMC5864207; doi:10.1038/s41396-017-0009-5)
Supplement: Supplementary file 3 — Supplementary table S2 [file 41396_2017_9_MOESM3_ESM.xlsx]

## Sheet: Title
	The enigmatic SAR202 cluster up close: shedding light on a globally distributed dark ocean lineage involved in sulfur cycling
	Maliheh Mehrshad1, Francisco Rodriguez-Valera2, Mohammed Ali Amoozegar3, Purificación López-García4, Rohit Ghai1*
	1Institute of Hydrobiology, Department of Aquatic Microbial Ecology, Biology Center of the Academy of Sciences of the Czech Republic, České Budějovice, Czech Republic
	2Evolutionary Genomics Group, Universidad Miguel Hernández, San Juan de Alicante, Spain
	3 Extremophiles Laboratory, Department of Microbiology, Faculty of Biology and Center of Excellence in Phylogeny of Living Organisms, College of Science, University of Tehran, Tehran, Iran
	4 Ecologie, Systématique, Evolution, CNRS, Université Paris-Sud, Université Paris-Saclay, AgroParisTech, Orsay, France

## Sheet: Legend
	Supplementary table S2
	A. common proteins
	140 common TIGRs among 41 most complete genomes of phylum Chloroflexi
	B. Genome used
	41 almost complete genomes of phylum Chloroflexi used to make the database

## Sheet: A. proteins
No.	TIGR ID	Description
1	TIGR00005	rluA_subfam: pseudouridine synthase, RluA family
2	TIGR00010	TIGR00010: hydrolase, TatD family
3	TIGR00020	prfB: peptide chain release factor 2
4	TIGR00041	DTMP_kinase: thymidylate kinase
5	TIGR00042	TIGR00042: non-canonical purine NTP pyrophosphatase, RdgB/HAM1 family
6	TIGR00054	TIGR00054: RIP metalloprotease RseP
7	TIGR00055	uppS: di-trans,poly-cis-decaprenylcistransferase
8	TIGR00057	TIGR00057: Sua5/YciO/YrdC/YwlC family protein
9	TIGR00060	L18_bact: ribosomal protein L18
10	TIGR00062	L27: ribosomal protein L27
11	TIGR00079	pept_deformyl: peptide deformylase
12	TIGR00089	TIGR00089: radical SAM methylthiotransferase, MiaB/RimO family
13	TIGR00095	TIGR00095: RNA methyltransferase, RsmD family
14	TIGR00116	tsf: translation elongation factor Ts
15	TIGR00133	gatB: aspartyl/glutamyl-tRNA(Asn/Gln) amidotransferase, B subunit
16	TIGR00135	gatC: aspartyl/glutamyl-tRNA(Asn/Gln) amidotransferase, C subunit
17	TIGR00150	HI0065_YjeE: ATPase, YjeE family
18	TIGR00166	S6: ribosomal protein S6
19	TIGR00168	infC: translation initiation factor IF-3
20	TIGR00194	uvrC: excinuclease ABC subunit C
21	TIGR00204	dxs: 1-deoxy-D-xylulose-5-phosphate synthase
22	TIGR00229	sensory_box: PAS domain S-box protein
23	TIGR00232	tktlase_bact: transketolase
24	TIGR00250	RNAse_H_YqgF: RNAse H domain protein, YqgF family
25	TIGR00260	thrC: threonine synthase
26	TIGR00277	HDIG: uncharacterized domain HDIG
27	TIGR00331	hrcA: heat-inducible transcription repressor HrcA
28	TIGR00343	TIGR00343: pyridoxal 5'-phosphate synthase, synthase subunit Pdx1
29	TIGR00362	DnaA: chromosomal replication initiator protein DnaA
30	TIGR00396	leuS_bact: leucine--tRNA ligase
31	TIGR00414	serS: serine--tRNA ligase
32	TIGR00416	sms: DNA repair protein RadA
33	TIGR00419	tim: triose-phosphate isomerase
34	TIGR00420	trmU: tRNA (5-methylaminomethyl-2-thiouridylate)-methyltransferase
35	TIGR00430	Q_tRNA_tgt: queuine tRNA-ribosyltransferase
36	TIGR00435	cysS: cysteine--tRNA ligase
37	TIGR00442	hisS: histidine--tRNA ligase
38	TIGR00447	pth: peptidyl-tRNA hydrolase
39	TIGR00456	argS: arginine--tRNA ligase
40	TIGR00460	fmt: methionyl-tRNA formyltransferase
41	TIGR00468	pheS: phenylalanine--tRNA ligase, alpha subunit
42	TIGR00472	pheT_bact: phenylalanine--tRNA ligase, beta subunit
43	TIGR00484	EF-G: translation elongation factor G
44	TIGR00496	frr: ribosome recycling factor
45	TIGR00499	lysS_bact: lysine--tRNA ligase
46	TIGR00517	acyl_carrier: acyl carrier protein
47	TIGR00552	nadE: NAD+ synthetase
48	TIGR00587	nfo: apurinic endonuclease (APN1)
49	TIGR00589	ogt: methylated-DNA-protein-cysteine S-methyltransferase
50	TIGR00593	pola: DNA polymerase I
51	TIGR00621	ssb: single-stranded DNA-binding protein
52	TIGR00630	uvra: excinuclease ABC subunit A
53	TIGR00631	uvrb: excinuclease ABC subunit B
54	TIGR00643	recG: ATP-dependent DNA helicase RecG
55	TIGR00644	recJ: single-stranded-DNA-specific exonuclease RecJ
56	TIGR00653	GlnA: glutamine synthetase, type I
57	TIGR00663	dnan: DNA polymerase III, beta subunit
58	TIGR00665	DnaB: replicative DNA helicase
59	TIGR00691	spoT_relA: RelA/SpoT family protein
60	TIGR00692	tdh: L-threonine 3-dehydrogenase
61	TIGR00744	ROK_glcA_fam: ROK family protein (putative glucokinase)
62	TIGR00755	ksgA: dimethyladenosine transferase
63	TIGR00758	UDG_fam4: uracil-DNA glycosylase, family 4
64	TIGR00855	L12: ribosomal protein L7/L12
65	TIGR00922	nusG: transcription termination/antitermination factor NusG
66	TIGR00936	ahcY: adenosylhomocysteinase
67	TIGR00950	2A78: carboxylate/amino acid/amine transporter
68	TIGR00967	3a0501s007: preprotein translocase, SecY subunit
69	TIGR00972	3a0107s01c2: phosphate ABC transporter, ATP-binding protein
70	TIGR00974	3a0107s02c: phosphate ABC transporter, permease protein PstA
71	TIGR01009	rpsC_bact: ribosomal protein S3
72	TIGR01017	rpsD_bact: ribosomal protein S4
73	TIGR01021	rpsE_bact: ribosomal protein S5
74	TIGR01024	rplS_bact: ribosomal protein L19
75	TIGR01032	rplT_bact: ribosomal protein L20
76	TIGR01059	gyrB: DNA gyrase, B subunit
77	TIGR01066	rplM_bact: ribosomal protein L13
78	TIGR01067	rplN_bact: ribosomal protein L14
79	TIGR01068	thioredoxin: thioredoxin
80	TIGR01071	rplO_bact: ribosomal protein L15
81	TIGR01073	pcrA: ATP-dependent DNA helicase PcrA
82	TIGR01135	glmS: glutamine-fructose-6-phosphate transaminase (isomerizing)
83	TIGR01163	rpe: ribulose-phosphate 3-epimerase
84	TIGR01164	rplP_bact: ribosomal protein L16
85	TIGR01169	rplA_bact: ribosomal protein L1
86	TIGR01188	drrA: daunorubicin resistance ABC transporter, ATP-binding protein
87	TIGR01205	D_ala_D_alaTIGR: D-alanine--D-alanine ligase
88	TIGR01241	FtsH_fam: ATP-dependent metallopeptidase HflB
89	TIGR01251	ribP_PPkin: ribose-phosphate diphosphokinase
90	TIGR01327	PGDH: phosphoglycerate dehydrogenase
91	TIGR01386	cztS_silS_copS: heavy metal sensor kinase
92	TIGR01462	greA: transcription elongation factor GreA
93	TIGR01510	coaD_prev_kdtB: pantetheine-phosphate adenylyltransferase
94	TIGR01525	ATPase-IB_hvy: heavy metal translocating P-type ATPase
95	TIGR01575	rimI: ribosomal-protein-alanine acetyltransferase
96	TIGR01632	L11_bact: ribosomal protein L11
97	TIGR01770	NDH_I_N: proton-translocating NADH-quinone oxidoreductase, chain N
98	TIGR01830	3oxo_ACP_reduc: 3-oxoacyl-acyl-carrier-protein reductase
99	TIGR01934	MenG_MenH_UbiE: ubiquinone/menaquinone biosynthesis methyltransferase
100	TIGR01958	nuoE_fam: NADH-quinone oxidoreductase, E subunit
101	TIGR01959	nuoF_fam: NADH oxidoreductase (quinone), F subunit
102	TIGR01962	NuoD: NADH dehydrogenase (quinone), D subunit
103	TIGR01969	minD_arch: cell division ATPase MinD
104	TIGR02012	tigrfam_recA: protein RecA
105	TIGR02075	pyrH_bact: UMP kinase
106	TIGR02110	PQQ_syn_pqqF: coenzyme PQQ biosynthesis protein PqqF
107	TIGR02136	ptsS_2: phosphate binding protein
108	TIGR02138	phosphate_pstC: phosphate ABC transporter, permease protein PstC
109	TIGR02154	PhoB: phosphate regulon transcriptional regulatory protein PhoB
110	TIGR02191	RNaseIII: ribonuclease III
111	TIGR02203	MsbA_lipidA: lipid A export permease/ATP-binding protein MsbA
112	TIGR02211	LolD_lipo_ex: lipoprotein releasing system, ATP-binding protein
113	TIGR02225	recomb_XerD: tyrosine recombinase XerD
114	TIGR02258	2_5_ligase: 2'-5' RNA ligase
115	TIGR02294	nickel_nikA: nickel ABC transporter, nickel/metallophore periplasmic binding protein
116	TIGR02348	GroEL: chaperonin GroL
117	TIGR02349	DnaJ_bact: chaperone protein DnaJ
118	TIGR02350	prok_dnaK: chaperone protein DnaK
119	TIGR02393	RpoD_Cterm: RNA polymerase sigma factor RpoD
120	TIGR02692	tRNA_CCA_actino: CCA tRNA nucleotidyltransferase
121	TIGR02729	Obg_CgtA: Obg family GTPase CgtA
122	TIGR02875	spore_0_A: sporulation transcription factor Spo0A
123	TIGR02966	phoR_proteo: phosphate regulon sensor kinase PhoR
124	TIGR03020	EpsA: transcriptional regulator EpsA
125	TIGR03263	guanyl_kin: guanylate kinase
126	TIGR03319	YmdA_YtgF: conserved hypothetical protein YmdA/YtgF
127	TIGR03346	chaperone_ClpB: ATP-dependent chaperone protein ClpB
128	TIGR03409	urea_trans_UrtB: urea ABC transporter, permease protein UrtB
129	TIGR03410	urea_trans_UrtE: urea ABC transporter, ATP-binding protein UrtE
130	TIGR03413	GSH_gloB: hydroxyacylglutathione hydrolase
131	TIGR03540	DapC_direct: LL-diaminopimelate aminotransferase
132	TIGR03594	GTPase_EngA: ribosome-associated GTPase EngA
133	TIGR03627	arch_S9P: archaeal ribosomal protein S9P
134	TIGR03631	bact_S13: 30S ribosomal protein S13
135	TIGR03632	bact_S11: 30S ribosomal protein S11
136	TIGR03635	S17_bact: 30S ribosomal protein S17
137	TIGR03654	L6_bact: ribosomal protein L6
138	TIGR03719	ABC_ABC_ChvD: ATP-binding cassette protein, ChvD family
139	TIGR03990	Arch_GlmM: phosphoglucosamine mutase
140	TIGR04001	thiol_BshB1: bacillithiol biosynthesis deacetylase BshB1

## Sheet: B. Genomes used
No.	Complete Chloroflexi Genomes Used to Make Database
1	Anaerolinea thermolimosa
2	Anaerolinea thermophila UNI 1
3	Anaerolineae SG8_19
4	Anaerolineae SM23_63
5	Anaerolineae SM23_84
6	Ardenticatena maritima
7	Bellilinea caldifistulae
8	Caldilinea aerophila DSM14535 NBRC104270
9	Chloroflexi OLB13
10	Chloroflexi OLB14
11	Chloroflexi OLB15
12	Chloroflexus aggregansDSM9485
13	Chloroflexus aurantiacus J 10 fl
14	Chloroflexus sp.MS G
15	Chloroflexus sp.Y 400 fl
16	Dehalococcoides ethenogenes195
17	Dehalococcoides mccartyi BTF08
18	Dehalococcoides mccartyi CG1
19	Dehalococcoides mccartyi CG4
20	Dehalococcoides mccartyi CG5
21	Dehalococcoides mccartyi DCMB5
22	Dehalococcoides mccartyi GY50
23	Dehalogenimonas alkenigignens
24	Dehalogenimonas lykanthroporepellens BL DC 9
25	Dehalogenimonas sp.WBC 2
26	Flexilinea flocculi
27	Herpetosiphon aurantiacus DSM785
28	Herpetosiphon geysericola
29	Kouleothrix aurantiaca
30	Ktedonobacter racemifer DSM44963
31	Leptolinea tardivitalis
32	Levilinea saccharolytica
33	Longilinea arvoryzae
34	Ornatilinea apprima
35	Oscillochloris trichoides DG 6
36	Roseiflexus castenholzii DSM 13941
37	Roseiflexus sp.RS 1
38	Thermanaerothrix daxensis
39	Thermogemmatispora carboxidivorans strain PM5
40	Thermogemmatispora sp.PM5
41	Thermomicrobium roseum DSM5159
