# Supplementary material for: The enigmatic SAR202 cluster up close: shedding light on a globally distributed dark ocean lineage involved in sulfur cycling
Source: ISME J. 2017 Dec 5;12(3):655–68. doi: 10.1038/s41396-017-0009-5 (PMC5864207; doi:10.1038/s41396-017-0009-5)
Supplement: Supplementary file 5 — Supplementary table S4 [file 41396_2017_9_MOESM5_ESM.xlsx]

## Sheet: Title
	The enigmatic SAR202 cluster up close: shedding light on a globally distributed dark ocean lineage involved in sulfur cycling
	Maliheh Mehrshad1, Francisco Rodriguez-Valera2, Mohammed Ali Amoozegar3, Purificación López-García4, Rohit Ghai1*
	1Institute of Hydrobiology, Department of Aquatic Microbial Ecology, Biology Center of the Academy of Sciences of the Czech Republic, České Budějovice, Czech Republic
	2Evolutionary Genomics Group, Universidad Miguel Hernández, San Juan de Alicante, Spain
	3 Extremophiles Laboratory, Department of Microbiology, Faculty of Biology and Center of Excellence in Phylogeny of Living Organisms, College of Science, University of Tehran, Tehran, Iran
	4 Ecologie, Systématique, Evolution, CNRS, Université Paris-Sud, Université Paris-Saclay, AgroParisTech, Orsay, France

## Sheet: Legend
	Supplementary table S4
	Detailed information about geographical location and depth of deep marine and brackish datasets
	and the percentage of Chloroflexi 16S rRNA in each dataset
	the assembled deep datasets are highlighted in orange

## Sheet: Deep-Datasets-Detail
Sample Name	Longhurst Description	Geographic Location	Bioproject Accession	Biosample Accession	SRR Accession	Depth	Latitude	Longitude	Date	Filter Size	Chloroflexi 16S rRNA %
MALASPINA Expedition
Deep Atlantic Ocean - MMD3.0	Westerlies - Mediterranean Sea, Black Sea Province	Balearic Sea, Spain	PRJNA330130	SAMN05421700	SRR3960574	1500	40.8319	2.44806	March2010		1.02
Deep Atlantic Ocean - MP0262	Trades - Western Tropical Atlantic Province	South Atlantic Ocean	PRJNA330005	SAMN05422143	SRR3967700	4002.04	-3.03	-27.33	Jan2011	0.2	9.26
Deep Atlantic Ocean - MP2497	Trades - Caribbean Province-East of Antigua and Barbuda	East of Antigua and Barbuda, Atlantic Ocean	PRJNA330160	SAMN05422175	SRR3960581	4003.26	17.43	-59.83	Jun2011	0.8	1.87
Deep Atlantic Ocean - MMD0.2	Westerlies - Mediterranean Sea, Black Sea Province	Balearic Sea, Spain	PRJNA330084	SAMN05421556	SRR3960505	1500	40.8319	2.44806	March2010		7.74
Deep Atlantic Ocean - MP0103	Trades - N. Atlantic Tropical Gyral Province (TRPG)	USA: California: University of UC Davis	PRJNA330076	SAMN05422183	SRR3968777	4005.12	38.5382	-21.45	Dec2010		12.49
Deep Atlantic Ocean - MP0104	Trades - N. Atlantic Tropical Gyral Province (TRPG)	North of Cape Verde, Atlantic Ocean	PRJNA330127	SAMN05422130	SRR3968770	4005.12	21.51	-23.45	_		2.53
Deep Atlantic Ocean - MP0144	Trades - N. Atlantic Tropical Gyral Province (TRPG)	West of Cape Verde, Atlantic Ocean	PRJNA330135	SAMN05422114	SRR3967905	4005.01	14.52	-26	Dec2010	0.8	1.63
Deep Atlantic Ocean - MP0145	Trades - N. Atlantic Tropical Gyral Province (TRPG)	West of Cape Verde, Atlantic Ocean	PRJNA330017	SAMN05422128	SRR3968061	4005.01	14.52	-26	Dec2010	0.2	8.69
Deep Atlantic Ocean - MP0203	Trades - Western Tropical Atlantic Province	South of Cape Verde, Atlantic Ocean	PRJNA329987	SAMN05421660	SRR3968063	4002.51	7.33	-26	Dec2010		3.95
Deep Atlantic Ocean - MP0204	Trades - Western Tropical Atlantic Province	South of Cape Verde, Atlantic Ocean	PRJNA330139	SAMN05422107	SRR3968062	4002.51	7.33	-26	Dec2010		5.27
Deep Atlantic Ocean - MP0261	Trades - Western Tropical Atlantic Province	South Atlantic Ocean	PRJNA330153	SAMN05422191	SRR3968060	4002.04	-3.03	-27.33	Jan2011	0.8	2.04
Deep Atlantic Ocean - MP0326	Trades - South Atlantic Gyral Province (SATG)	East of Recife, Brazil, South Atlantic Ocean	PRJNA330089	SAMN05422123	SRR3967699	4001.48	-9.12	-30.19	Jan2011	0.8	2.26
Deep Atlantic Ocean - MP0327	Trades - South Atlantic Gyral Province (SATG)	East of Recife, Brazil, South Atlantic Ocean	PRJNA330161	SAMN05422226	SRR3967690	4001.48	-9.12	-30.19	Jan2011	0.2	10.99
Deep Atlantic Ocean - MP0371	Trades - South Atlantic Gyral Province (SATG)	East of Porto Seguro, South Atlantic Ocean	PRJNA330083	SAMN05422164	SRR3967558	4003.17	-15.83	-33.41	Jan2011	0.8	4.3
Deep Atlantic Ocean - MP0372	Trades - South Atlantic Gyral Province (SATG)	East of Porto Seguro, South Atlantic Ocean	PRJNA330007	SAMN05422138	SRR3967319	4003.17	-15.83	-33.41	Jan2011	0.2	14.17
Deep Atlantic Ocean - MP0440	Trades - South Atlantic Gyral Province (SATG)	East of Rio de Janeiro, Brazil, South Atlantic Ocean	PRJNA330154	SAMN05422188	SRR3967025	3906.8	-22.97	-36.95	Jan2011	0.8	1.29
Deep Atlantic Ocean - MP0441	Trades - South Atlantic Gyral Province (SATG)	East of Rio de Janeiro, Brazil, South Atlantic Ocean	PRJNA330097	SAMN05421901	SRR3966130	3906.8	-22.97	-36.95	Jan2011	0.2	5.97
Deep Atlantic Ocean - MP0555	Trades - South Atlantic Gyral Province (SATG)	South Atlantic Ocean	PRJNA330095	SAMN05422110	SRR3965676	3199.21	-26.91	-21.43	Jan2011	0.8	1.93
Deep Atlantic Ocean - MP0556	Trades - South Atlantic Gyral Province (SATG)	South Atlantic Ocean	PRJNA330027	SAMN05422117	SRR3965592	3199.21	-26.91	-21.43	Jan2011	0.2	11.94
Deep Atlantic Ocean - MP0626	Trades - South Atlantic Gyral Province (SATG)	South Atlantic Ocean	PRJNA329990	SAMN05422169	SRR3965875	3850.45	-28.62	-11.8	Jan2011	0.8	1.92
Deep Atlantic Ocean - MP0627	Trades - South Atlantic Gyral Province (SATG)	South Atlantic Ocean	PRJNA330150	SAMN05422194	SRR3965874	3850.45	-28.62	-11.8	Jan2011	0.2	7.9
Deep Atlantic Ocean - MP0739	Trades - South Atlantic Gyral Province (SATG)	South Atlantic Ocean	PRJNA330002	SAMN05422147	SRR3965647	4001.3	-31.81	6.84	Feb2011	0.8	1.61
Deep Atlantic Ocean - MP0740	Trades - South Atlantic Gyral Province (SATG)	South Atlantic Ocean	PRJNA330094	SAMN05422111	SRR3965758	4001.3	-31.81	6.84	Feb2011	0.2	7.53
Deep Atlantic Ocean - MP0758	Trades - South Atlantic Gyral Province (SATG)	West of Cape Town, South Africa, South Atlantic Ocean	PRJNA330019	SAMN05422127	SRR3965809	3901.64	-32.81	12.77	Feb2011	0.8	2.16
Deep Atlantic Ocean - MP0759	Trades - South Atlantic Gyral Province (SATG)	West of Cape Town, South Africa, South Atlantic Ocean	PRJNA330079	SAMN05422166	SRR3965873	3901.64	-32.81	12.77	Feb2011	0.2	3.95
Deep Atlantic Ocean - MP2633	Trades - N. Atlantic Tropical Gyral Province (TRPG)	Northeast of Antigua and Barbuda, North Atlantic Ocean	PRJNA330088	SAMN05422133	SRR3960580	4002.69	20	-52.63	Jun2011	0.8	2.99
Deep Atlantic Ocean - MP2634	Trades - N. Atlantic Tropical Gyral Province (TRPG)	Northeast of Antigua and Barbuda, North Atlantic Ocean	PRJNA329999	SAMN05422149	SRR3960575	4002.69	20	-52.63	Jun2011	0.2	13.32
Deep Atlantic Ocean - MP2913	Westerlies - N. Atlantic Subtropical Gyral Province (East) (STGE)	West of Santa Cruz de la Palma, Atlantic Ocean	PRJNA330096	SAMN05422104	SRR3960576	4003.49	29.97	-23.69	Jul2011	0.8	4.49
Deep Atlantic Ocean - MP2914	Westerlies - N. Atlantic Subtropical Gyral Province (East) (STGE)	West of Santa Cruz de la Palma, Atlantic Ocean	PRJNA330129	SAMN05422121	SRR3960578	4003.49	29.97	-23.69	Jul2011	0.2	1.46
Deep Atlantic Ocean - MP2968	Westerlies - N. Atlantic Subtropical Gyral Province (East) (STGE)	South of Funchal, North Atlantic Ocean	PRJNA330077	SAMN05422168	SRR3960572	4002.6	32.08	-17.26	Jul2011		1.58
Deep Atlantic Ocean - MP2969	Westerlies - N. Atlantic Subtropical Gyral Province (East) (STGE)	South of Funchal, North Atlantic Ocean	PRJNA330149	SAMN05422195	SRR3960577	4002.6	32.08	-17.26	Jul2011		8.26
Deep Indian Ocean - MP0900	Trades - Indian S. Subtropical Gyre Province	East of Durban, South Africa, South Indian Ocean	PRJNA330081	SAMN05422165	SRR3965585	4002.12	-33.55	39.89	Feb2011	0.8	0.86
Deep Indian Ocean - MP0901	Trades - Indian S. Subtropical Gyre Province	East of Durban, South Africa, South Indian Ocean	PRJNA330006	SAMN05421563	SRR3965586	4002.12	-33.55	39.89	Feb2011	0.2	1.77
Deep Indian Ocean - MP0959	Trades - Indian S. Subtropical Gyre Province	East of Madagascar, South Indian Ocean	PRJNA330093	SAMN05421913	SRR3964650	3504.69	-27.98	63.25	Feb2011	0.8	1.22
Deep Indian Ocean - MP0960	Trades - Indian S. Subtropical Gyre Province	East of Madagascar, South Indian Ocean	PRJNA330128	SAMN05422122	SRR3963982	3504.69	-27.98	63.25	Feb2011	0.2	4.3
Deep Indian Ocean - MP1091	Trades - Indian S. Subtropical Gyre Province	South Indian Ocean	PRJNA330091	SAMN05422115	SRR3963658	4000.29	-29.81	82.62	March2011	0.8	2.99
Deep Indian Ocean - MP1092	Trades - Indian S. Subtropical Gyre Province	South Indian Ocean	PRJNA330020	SAMN05421707	SRR3963622	4000.29	-29.81	82.62	March2011	0.2	8.04
Deep Indian Ocean - MP1140	Trades - Indian S. Subtropical Gyre Province	South Indian Ocean	PRJNA329993	SAMN05422158	SRR3963805	2402.15	-29.65	92.99	March2011	0.8	1.47
Deep Indian Ocean - MP1141	Trades - Indian S. Subtropical Gyre Province	South Indian Ocean	PRJNA329989	SAMN05421561	SRR3963804	2402.15	-29.65	92.99	March2011	0.2	1.96
Deep Indian Ocean - MP1201	Trades - Indian S. Subtropical Gyre Province	South Indian Ocean	PRJNA330138	SAMN05422108	SRR3963571	4000.85	-30.33	103.31	March2011	0.8	2.85
Deep Indian Ocean - MP1202	Trades - Indian S. Subtropical Gyre Province	South Indian Ocean	PRJNA330001	SAMN05422148	SRR3963457	4000.85	-30.33	103.31	March2011	0.2	9.53
Deep Indian Ocean - MP1241	Coastal - Australia-Indonesia Coastal Province	West of Perth, Australia, South Indian Ocean	PRJNA330140	SAMN05422106	SRR3963498	4004.21	-31.16	110.18	March2011	0.8	3.09
Deep Indian Ocean - MP1374	Westerlies - S. Subtropical Convergence Province	South of Port of Lincoln, Great Australian Bight, South Indian Ocean	PRJNA330113	SAMN05422152	SRR3963458	3995.55	-39.23	135.19	March2011	0.2	4.31
Deep Pacific Ocean - MP1434	Coastal - East Australian Coastal Province-South of Eden	South of Eden, South Pacific Ocean	PRJNA329988	SAMN05422170	SRR3963599	4001.15	-38.64	150.41	March2011	0.8	1.68
Deep Pacific Ocean - MP1482	Westerlies - S. Pacific Subtropical Gyre Province	South of Fiji, South Pacific Ocean	PRJNA330008	SAMN05422137	SRR3963456	3501.1	-28.41	179.14	Apr2011	0.8	1.6
Deep Pacific Ocean - MP1483	Westerlies - S. Pacific Subtropical Gyre Province	South of Fiji, South Pacific Ocean	PRJNA329986	SAMN05422171	SRR3963449	3501.1	-28.41	179.14	Apr2011	0.2	5.19
Deep Pacific Ocean - MP1493	Westerlies - S. Pacific Subtropical Gyre Province	South of Fiji, South Pacific Ocean	PRJNA330073	SAMN05422189	SRR3962777	2147.76	-25.49	-179.52	Apr2011	0.8	1.7
Deep Pacific Ocean - MP1494	Westerlies - S. Pacific Subtropical Gyre Province	South of Fiji, South Pacific Ocean	PRJNA330145	SAMN05421703	SRR3962680	2147.76	-25.49	-179.52	Apr2011	0.2	5.8
Deep Pacific Ocean - MP1648	Trades - Pacific Equatorial Divergence Province	North of Tokelau, South Pacific Ocean	PRJNA330080	SAMN05421555	SRR3962772	4017.73	-5.74	-170.77	Apr2011	0.8	2.11
Deep Pacific Ocean - MP1649	Trades - Pacific Equatorial Divergence Province	North of Tokelau, South Pacific Ocean	PRJNA330018	SAMN05421706	SRR3962773	4017.73	-5.74	-170.77	Apr2011	0.2	5.19
Deep Pacific Ocean - MP1787	Trades - N. Pacific Equatorial Countercurrent Province	North Pacific Ocean	PRJNA330136	SAMN05422113	SRR3961936	3818.06	9.22	-163.53	May2011	0.8	1.5
Deep Pacific Ocean - MP1788	Trades - N. Pacific Equatorial Countercurrent Province	North Pacific Ocean	PRJNA330126	SAMN05421699	SRR3962293	3818.06	9.22	-163.53	May2011	0.2	4.5
Deep Pacific Ocean - MP1896	Trades - N. Pacific Tropical Gyre Province	East of Hawaii, North Pacific Ocean	PRJNA330119	SAMN05422140	SRR3962771	4012.79	21.06	-150.35	May2011	0.8	1.52
Deep Pacific Ocean - MP2016	Trades - N. Pacific Tropical Gyre Province	East of Hawaii, North Pacific Ocean	PRJNA330009	SAMN05422136	SRR3961935	4004.03	18.04	-133.26	May2011	0.2	10.79
Deep Pacific Ocean - MP2052	Trades - N. Pacific Tropical Gyre Province	West of Cabo San Lucas, Mexico, North Pacific Ocean	PRJNA330106	SAMN05421697	SRR3962508	4002.4	15.91	-124.49	May2011	0.8	2.13
Deep Pacific Ocean - MP2053	Trades - N. Pacific Tropical Gyre Province	West of Cabo San Lucas, Mexico, North Pacific Ocean	PRJNA330152	SAMN05422192	SRR3961906	4004.97	14.53	-118.77	May2011	0.2	7.11
Deep Pacific Ocean - MP2097	Trades - N. Pacific Tropical Gyre Province	North Pacific Ocean	PRJNA330118	SAMN05422141	SRR3962467	294	14.53	-118.77	May2011		1.44
Deep Pacific Ocean - MP2098	Trades - N. Pacific Tropical Gyre Province	North Pacific Ocean	PRJNA330087	SAMN05422142	SRR3962468	294	14.53	-118.77	May2011		1.57
Deep Pacific Ocean - MP2158	Trades - N. Pacific Equatorial Countercurrent Province	Southwest of Acapulco, Mexico, North Pacific Ocean	PRJNA330112	SAMN05422153	SRR3961604	3103.11	12	-108.06	May2011	0.8	1.81
Deep Pacific Ocean - MP2159	Trades - N. Pacific Equatorial Countercurrent Province	Southwest of Acapulco, Mexico, North Pacific Ocean	PRJNA330085	SAMN05422163	SRR3961047	3103.11	12	-108.06	May2011	0.2	2.5
Deep Pacific Ocean - MP2252	Trades - N. Pacific Equatorial Countercurrent Province	West of El Salvador, Pacific Ocean	PRJNA330131	SAMN05422120	SRR3960684	3007.91	10.09	-99.25	Jun2011	0.8	1.14
Deep Pacific Ocean - MP2253	Trades - N. Pacific Equatorial Countercurrent Province	West of El Salvador, Pacific Ocean	PRJNA329991	SAMN05422160	SRR3960579	3007.91	10.09	-99.25	Jun2011	0.2	4
TARA Expedition Deep
TARA_064		Eastern Africa Coastal Province	PRJEB1787	SAMEA2620815	ERR599021	1000	-29.5082	37.9202	Jul2010		5.44
TARA_068	South Atlantic Gyral Province	South Atlantic Gyral Province	PRJEB1787	SAMEA2620995	ERR598947	700	-31.056	4.66	Sep2010		3.81
TARA_070	South Atlantic Gyral Province	South Atlantic Gyral Province	PRJEB1787	SAMEA2621092	ERR599044	800	-20.3356	-3.2659	Sep2010		2.17
TARA_072	South Atlantic Gyral Province	South Atlantic Gyral Province	PRJEB1787	SAMEA2621176	ERR599005	800	-8.7887	-17.9142	Oct2010		1.85
TARA_076	South Atlantic Gyral Province	South Atlantic Gyral Province	PRJEB1787	SAMEA2621232	ERR599000	800	-20.9724	-35.2742	Oct2010		6.28
TARA_078	South Atlantic Gyral Province	South Atlantic Gyral Province	PRJEB1787	SAMEA2621287	ERR599124	800	-30.3455	-43.2924	Nov2011		6.43
TARA_085	Antarctic Province	Antarctic Province	PRJEB1787	SAMEA2621551	ERR599008	790	-61.9898	-49.3613	Jan2011		3.35
TARA_112	South Pacific Subtropical Gyre Province	South Pacific Subtropical Gyre Province	PRJEB1787	SAMEA2622568	ERR599072	696	-23.1719	-129.6713	Jun2011		6.73
TARA_122	South Pacific Subtropical Gyre Province	South Pacific Subtropical Gyre Province	PRJEB1787	SAMEA2622673	ERR598999	600	-8.978	-139.2432	Jul2011		2.26
TARA_132	North Pacific Subtropical and Polar Front Provinces	North Pacific Subtropical and Polar Front Provinces	PRJEB1787	SAMEA2623098	ERR598980	550	31.5319	-159.0668	Oct2011		5.36
TARA_133	North Pacific Subtropical and Polar Front Provinces	North Pacific Subtropical and Polar Front Provinces	PRJEB1787	SAMEA2623155	ERR599115	650	35.3379	-127.7376	Oct2011		1.92
TARA_142	Caribbean Province	Caribbean Province	PRJEB1787	SAMEA2623513	ERR598985	640	25.6405	-88.4085	Jan2012		1.6
TARA_145	Gulf Stream Province	Gulf Stream Province	PRJEB1787	SAMEA2623649	ERR599166	590	39.0869	-70.0111	Feb2012		5.31
TARA_146	North Atlantic Subtropical Gyral Province	North Atlantic Subtropical Gyral Province	PRJEB1787	SAMEA2623693	ERR599047	640	34.6054	-71.2317	Feb2012		5.6
TARA_149	North Atlantic Subtropical Gyral Province	North Atlantic Subtropical Gyral Province	PRJEB1787	SAMEA2623794	ERR598964	740	34.155	-49.6942	March2012		4.44
TARA_152	North Atlantic Subtropical Gyral Province	North Atlantic Subtropical Gyral Province	PRJEB1787	SAMEA2623907	ERR598944	800	43.7649	_16.8935	March2012		4.88
Other Deep Datasets Used
1128130276160 PRT	Puerto Rico Trench Marine Metagenome	aboard the R/V Atlantic Explorer (Bermuda Atlantic Time Series; BATS)	PRJNA61933	SAMN00198803	SRR096086	6000	19.667	_65,966	_		1.49
Ma101 1000m deep-sea plankton	Plankton (1000m) deep-sea metagenome	water column in the Central Basin	PRJNA46435	SAMN00009719	SRR038651	1000	40.5	28.1	Jun2007		1.18
Caspian 40m	Caspian 40m	Caspian Sea	PRJNA279271	SAMN03444948	SRR2027816	40	36.51	52.36	Oct2013		1.66
Caspian 150m	Caspian 150m	Caspian Sea	PRJNA279271	SAMN03444961	SRR2027830	150	36.51	52.36	Oct2013		3.96
Ae2	Ae2	Aegean Sea	PRJNA305355	SAMN04325110	SRR2981523	600	38.81	25.25	Oct2010		4.51
Io17	Io17	Ionian Sea	PRJNA305355	SAMN04325108	SRR2981515	3500	36.6	17.97	Oct2010		9.41
